# Supplementary material for: Non-Infectious Causes for Elevated Procalcitonin
Source: Medicina (Kaunas). 2026 Feb 28;62(3):464. doi: 10.3390/medicina62030464 (PMC13028110; doi:10.3390/medicina62030464)
Supplement: Supplementary file 1 [file medicina-62-00464-s001.zip]

Archive with 1 entries (1 files):
- medicina-4144928-supplementary.pdf
